# Supplementary material for: NGS-Based Genetic Analysis in a Cohort of Italian Patients with Suspected Inherited Myopathies and/or HyperCKemia
Source: Genes (Basel). 2023 Jul 2;14(7):1393. doi: 10.3390/genes14071393 (PMC10379733; doi:10.3390/genes14071393)
Supplement: Supplementary file 1 [file genes-14-01393-s001.zip]

Archive with 4 entries (4 files):
- Supplementary tabS1.xlsx
- Supplementary tabS2.xlsx
- Supplementary tabS3.xlsx
- Fig S1.pdf
