# Supplementary material for: NGS-Based Genetic Analysis in a Cohort of Italian Patients with Suspected Inherited Myopathies and/or HyperCKemia
Source: Genes (Basel). 2023 Jul 2;14(7):1393. doi: 10.3390/genes14071393 (PMC10379733; doi:10.3390/genes14071393)
Supplement: Supplementary file 1 [file genes-14-01393-s001.zip › Supplementary tabS1.xlsx]

## Sheet: Foglio1
Supplementary Table S1. Complete list of the 139 patients included in the study, with details on genotypes, muscle features, clinical and laboratory findings.
N°/Child or Adult*	Mutated gene/ Inheritance	Reference group genes**	cDNA	Protein	Muscle Biopsy	RM/Myoglobinuria	High CK	Other clinical/instrumental findings
1/C	ETFDH/AR ETFDH/AR	A	c.176-2A>T c.176-2A>T	p.? P.?	lipid accumulation muscle and heart	no	yes	EMG: myopathy
2/C	HADHB/AR HADHB/AR	A	c.1280G>A c.1370C>T	p.Gly427Glu p.Ala457Val	neurogenic	no	yes	Previous episodes of weakness after exertion. An episode of severe limb-girdle and axial weakness with onset due to fever
3/C	RYR1/AR-AD	E	c.10010G>A	p.Arg3337Gln	not done	yes/no	no	Myalgia, cramps
4/C	RYR1/AR-AD TANGO2/AR	E	c.14918C>T c.808G>A	p.Pro4973Leu p.Val270Met	absence of alterations	no/no	yes	Cramps
5/C	RYR1/AD-AR RYR1/AD-AR	E	c.13490C>G c.4759G>C	p.Pro4497Arg p.Ala1587Pro	not done	no/no	yes	Cramps, myalgias and cramps after excercise, family history of hyperckemia and myalgias
6/C	LPIN1/AR LPIN1/AR GBE1/AR	C	c.328C>T c.2395-866_2410-30del c.986A>G	p.Arg110* p.Glu766_Ser838del p.Tyr329Cys	not done	no/yes	yes	MR: symmetrical muscular inflammation (legs)
7/A	ANO5/AR ANO5/AR	D	c.902G>T c.2516T>G	p.Gly301Val p.Met839Arg	not done	no	yes	Myalgia, cramps. Proximal hypostenia (no osteotendinous reflexes)
8/A	CPT2/AR-AD CPT2/AR-AD	A	c.338C>T c.338C>T	p.Ser113Leu p.Ser113Leu	not done	yes/yes	yes	Myalgia and fatigue
9/A	CPT2/AR-AD CPT2/AR-AD	A	c.338C>T c.887G>T	p.Ser113Leu p.Arg296Leu	not done	yes/yes	yes	Myalgia, muscle weakness
10/A	ETFDH/AR ETFDH/AR	A	c.1531G>A c.1832G>A	p.Asp511Asn p.Gly611Glu	vacuolar myopathy, lipid accumulation	no	yes	Fatigue and myalgia; dicarboxylic aciduria
11/A	ETFDH/AR ETFDH/AR	A	c.250G>A c.250G>A	p.Ala84Thr p.Ala84Thr	lipid accumulation, altered mitochondria	no	yes	EMG: myopathy
12/A	ETFDH/AR ETFDH/AR	A	c.1249C>T c.1531G>A	p.Gln417Ter p.Asp511Asn	lipid accumulation	no	yes	EMG: neurogenic signs
13/A	ETFDH/AR ETFDH/AR	A	c.74dupA c.256C>T	p.Tyr25* p.Arg86Cys	lipid accumulation	no	yes	EMG: neurogenic signs
14/A	ETFDH/AR ETFDH/AR	A	c.250G>A c.250G>A	p.Ala84Thr p.Ala84Thr	not done	no/yes	no	Hypostenia, hypotonia (increased liver enzymes, steatosis)
15/A	ETFDH/AR ETFDH/AR	A	c.1531G>A c.1531G>A	p.Asp511Asn p.Asp511Asn	not done	no/no	yes	Myalgias, cramps (tuberous sclerosis)
16/A	PYGM/AR PYGM/AR	B	c.1A>G c.1A>G	p.? P.?	inflammatory necrotizing	no/yes	yes	Fatigue and cramps
17/A	RBCK1/AR	D	c.896_899delAGTG	p.Glu299Valfs*46	PAS +	no	yes	Cardiomyopathy and muscle weakness
18/A	RYR1/AR-AD	E	c.14545G>A	p.Val4849Ile	not done	yes/no	yes	Cramps, muscle weakness
19/A	RYR1/AR-AD	E	c.11708G>A	p.Arg3903Gln	not done	yes/no	yes	Myalgia, muscle weakness
20/A	RYR1/AR-AD RYR1/AR-AD TNF/AR	E	c.8594T>C c.6226_6228del c.13A>C	p.Val2865Ala p.Lys2076del p.Ser5Arg	not done	yes/no	yes	Myalgia, deafness; EMG: myopathy
21/A	RYR1/AR-AD RYR1/AR-AD	E	c.12700G>A c.4910C>T	p.Val4234Met p.Ala1637Val	Myogenic signs. Normal electron microscopy	no/no	yes	Myalgias, dyspnoea, muscle pain. Psychomotor delay. (potus, hepatocellular carcinoma)
22/C	RYR1/AR-AD RYR1/AR-AD	E	c.5360C>T c.14270_14275dup	p.Pro1787Leu p.Arg4757_Lys4758dup	lipid accumulation	no	yes	Mental retardation
23/C	CACNA1S/AD CACNA1S/AD	D	c.206C>G c.1658T>A	p.A69G p.Leu553His	not done	yes/no	no	Not reported
24/C	DMD/X-linked	D	c.10712G>A	p.Arg3571His	not done	no/no	yes	Motor impairment
25/C	DMD/X-linked ETFDH/AR	D/A	c.1049_1051del c.1366C>T	p.Glu350del p.Pro456Ser	not done	no/no	yes	Myalgia
26/C	DMD/X-linked DYSF/AR	D	c.1812+1G>A c.2462G>A	? p.Arg821His	some COX negative fibers	no/no	yes	Myalgias (HCV+; cocaine addiction)
27/C	DMD/X-linked	D	c.5864G>A	p.Arg1955His	not done	yes/no	yes	Not reported
28/C	RYR1/AR-AD ANO5/AR	E/D	c.6838G>A c.172C>T	p.Val2280Ile p.Arg58Trp	not done	no/no	yes	Not reported
29/C	RYR1/AR-AD	E	c.8141A>G	p.Tyr2714Cys	not done	no/no	yes	Myalgia
30/C	CACNA1S/AD LPIN1/AR	D/C	c.1781G>A c.2533T>C	p.Arg594His p.Phe845Leu	not done	no/no	yes	Not reported
31/C	CACNA1S/AD	D	c.1588A>G	p.Ile530Val	not done	no/no	yes	Not reported
32/C	ACADVL/AD	A	c.1427G>A	p.Arg476Gln	not done	no/no	yes	Myalgia
33/C	RYR1/AD-AR	E	c.9703A>C	p.Ser3235Arg	not done	yes/no	no	Not reported
34/C	SLC22A5/AR ACADS/AR	A	c.1319C>T c.713C>T	p.Thr440Met p.Thr238Met	not done	yes/no	no	Not reported
35/C	GBE1/AR ETFA/AR	B/A	c.986A>G c.824A>C	p.Tyr329Cys p.Tyr275Ser	not done	no/no	yes	Not reported
36/C	CPT2/AR-AD RYR1/AR-AD	A/E	c.656G>A c.8675A>G	p.Arg219Gln p.Gln2892Arg	not done	yes/no	yes	Myalgia and hypostenia
37/C	POLG1/AR-AD FKRP/AR	C/D	c.2267A>T c.235G>A	p.Asp756Val pVal79Met	not done	no/no	yes	Myalgia
38/C	PHKB/AR SLC37A4/AR	B	c.1957G>A c.857G>A	p.Val653Met p.Arg286Gln	not done	no/no	yes	Epigastric pain
39/C	PHKG2/AD PHKB/AD	B	c.212G>A c.1114A>G	p.Arg71Gln p.Met372Val	not done	no/no	yes	Lower limb myalgias
40/C	CACNA1S/AD	D	c.4797+3G>A	p.?	not done	no/no	yes	Limb stiffness, loss of consciousness
41/C	RYR1/AR-AD PGAM2/AR	E/B	c.4191G>C c.596-7G>A	p.Met1397Ile p.?	not done	no/no	yes	Myalgia and weakness, family history of hyperCKemia and myalgias
42/A	CPT2/AR-AD CPT2/AR-AD CPT2/AR-AD	A	c.912G>T c.1336G>A c.1519G>A	p.Gln304His. Val446Ile p.Val507Ile	not done	no	yes	Myalgia, exercise intolerance
43/A	RYR1/AR-AD	E	c.957+5_957+29del	p.?	not done	no/no	yes	Myalgia, fatigue
44/A	RYR1/AR-AD	E	c.10585G>A	p.Asp3529Asn	absence of alterations	no/no	yes	myalgia, cramps
45/A	RYR1/AD-AR RYR1/AD-AR	E	c.4306G>A c.5634G>C	p.Val1436Met p.Glu1878Asp	absence of alterations	no/no	yes	Asymptomatic
46/A	DMD/X-linked	D	c.3373T>A	p.Ser1125Thr	caliber varibility	no/no	yes	Proximal weakness
47/A	DMD/X-linked DMD/X-linked SLC22A5/AR	D/A	c.531-11_531-6del c.2249T>C c.34G>A	? p.Phe750Ser p.Gly12Ser	absence of alterations	no/no	yes	Myalgia, EMG: myopathy - deafness (hypothyroidism)
48/A	DMD/X-linked PYGM/AR	D/B	c.8057A>G c.502A>C	p.Glu2686Gly p.Asn168His	caliber varibility, ragged red fibers	no/no	yes	Dysarthria, dysphagia; EMG: motoneurons signs
49/A	SLC22A5/AR	A	c.364G>T	p.Asp122Tyr	not done	no/no	yes	Myalgia
50/A	DYSF/AR	D	c.469C>T	p.Gln157Ter	not done	no/no	yes	Cramps, fatigue, dysphagia
51/A	AGL/AR GAA/AR	B	c.334A>G c.2302C>T	p.Ile112Val p.Pro768Ser	not done	yes/no	no	Myalgia
52/A	POLG1/AR-AD HADHB/AR	C/A	c.869G>A c.272C>T	p.Arg290His p.Thr91Ile	not done	no/no	yes	Myalgia
53/A	RYR1/AR-AD CACNA1S/AD	E/D	c.7843C>T c.1862A>G	p.Arg2615Cys p.Tyr621Cys	not done	no/yes	yes	Myalgia
54/A	GYG1 RYR1	B/E	c.348C>G c.2295C>T	p.Asp116Glu p.Arg999Cys	not done	no/yes	no	Difficulty walking, hypostenia
55/A	PGAM2/AR RYR1/AR-AD	B/E	c.533delG c.1516G>A	p.Gly178AlafsTer31 p.Ala506Thr etero	inflammatory necrotizing	no/no	yes	Dropped head; EMG: neurogenic signs
56/A	RYR1/AR-AD	E	c.7616C>G	p.Ala2539Gly	absence of alterations	no/no	yes	Proximal weakness (HCV; Berger syndrome)
57/A	RYR1/AR-AD RYR1/AR-AD DYSF/AR SLC22A5/AR	E/D/A	c.1534G>A c.4178A>G c.5264A>T c.833G>A	p.Glu512Lys p.Lys1393Arg p.Tyr1755Phe p.Arg278Gln	not done	no/no	yes	Hypostenia
58/A	RYR1/AR-AD	E	c.1589G>A	p.Arg530His	inflammatory	no/no	yes	myalgia, cramps
59/A	DYSF/AR CACNA1S/AD	D	c.3946A>G c.1718T>C	p.Ile1316Val p.Phe573Ser	absence of alterations	no/no	yes	EMG: neurogenic signs
60/A	PRKAG2/AD	B	c.590C>G	p.Pro197Arg	muscle suffering, necrotizing	no/no	yes	Heart: hypertrophy of the left ventricle EMG: myopathy. Cingular weakness
61/A	RYR1/AR-AD DYSF/AR ETFDH/AR	E/D/A	c.4747C>T c.3946A>G c.22C>G	p.Arg1583Cys p.Ile1316Val p.Leu8Val	not done	no/no	yes	Muscle weakness, bilateral ptosis, weakness and myopathy
62/A	RYR1/AR-AD ETFB/AR GAA/AR	E/A/B	c.131G>A c.565C>T c.1828G>A	p.Arg44His p.Arg189Cys p.Ala610Thr	minimal myopathic changes	no/no	yes	Asymptomatic
63/A	CACNA1S/AD	D	c.3904C>T	p.Arg1302Trp	not done	no/no	yes	Night cramps
64/A	ACADS/AR	B	c.472+1G>T	p.?	myogenic/degenerative changes, some vacualizations, focal accumulations of glycogen	no/no	yes	Progressive limb weakness, frequent falls. Myopathy involving scapulae, pelvis, distal limbs in aggravation
65/A	SLC2A2/AR ETFB/AR	B/A	c.157C>T c.235G>A	p.Arg53Ter p.Val79Ile	not done	no/no	yes	Cramps, myalgia
66/A	PHKB/AR	B	c.518A>G	p.Asn173Ser	Glicogen storage, increase of acid phosphatase activity, structural alterations	no/no	yes	Pain, myopathic distress in the limbs
67/A	ACADS/AR ACADS/AR	A	c.602C>T c.46+78C>G	p.Thr201Met p.?	not done	no/no	yes	Night cramps
68/A	GAA/AR	B	c.2110G>T	p.Ala704Ser	inflammatory necrotizing	no/no	yes	Asymptomatic
69/A	AGL/AR	B	c.885G>C	p.Lys295Asn	not done	no/no	yes	Not reported
70/A	PYGL/AR	B	c.1145C>T	p.Pro382Leu	absence of alterations	no/no	yes	myalgia, cramps
71/A	FKRP/AR	D	c.266C>T	p.Pro89Leu	not done (nerve biopsy)	no/no	no	Stroke, ataxia, oculomotor paralysis; EMG: neurogenic signs
72/A	CPT2/AR-AD	A	c.338C>T	p.Ser113Leu	mild myogenic changes	no/no	yes	Myalgia, spinatus/deltoid muscle atrophy
73/A	DYSF/AR DYSF/AR	D	c.854G>A c.5378T>C	p.Arg285Gln p.Val1793Ala	absence of alterations	no/no	yes	Ptosis; EMG: myopathy
74/A	POLG/AR-AD CACNA1S/AD	C/D	c.3151G>C c.1003G>C	p.Gly1051Arg p.Gly335Arg	vacuoles, tubular aggregates	no/no	yes	Not reported
75/A	DYSF/AR	D	c.4859G>A	p.Arg1620His	vacuoles, ragged red fibers	no/no	no	Ptosis
76/A	ACADM/AR PGAM2/AR	A/B	c.1096A>G c.308C>T	p.Asn366Asp p.Thr103Met	calibers varibility	no/no	yes	myalgia, cramps
77/C	AGL/AR AGL/AR	B	c.3764A>G c.4430C>G	p.Asn1255Ser p.Thr1477Ser	not done	yes/no	yes	motor impairment
78/C	GAA/AR	B	c.1504A>G	p.M502V	not done	no/no	yes	Not reported
79/C	AGL/AR	B	c.2486A>G	p.Asn829Ser	not done	no/no	yes	Not reported
80/C	POLG1/AR-AD POLG1/AR-AD	C	c.1837C>T c.1174C>G	p.His613Tyr p.Leu392Val	not done	no/no	yes	Myalgia, hypostenia
81/C	SLC22A5/AR	A	c.1345T>G	p.Tyr449Asp	not done	no/no	yes	Myalgia
82/C	GYG1/AR PHKB /AR	B	c.499C>G c.1600C>T	p.Leu167Val p.Leu534he	not done	no/no	yes	Myalgia
83/C	LPIN1/AR	C	c.853T>C	p.Trp285Arg	not done	no/no	yes	Hypotonia, hypoglycemia
84/C	PGM1/AR ACE/AR	B	c.154C>G c.922G>A	p.Arg52Gly p.Val308Ile	not done	no/no	yes	Difficulty walking
85/C	RYR1/AD-AR PFKM/AR	E/B	c.10347C>T c.1544C>T	p.Asn3450Asn p.Ala515Val	not done	no/no	yes	Died at one month
86/C	SLC22A5/AR	A	c.647A>G	p.Asn216Ser	not done	no/no	yes	Fatigability
87/C	RYR1/AR-AD RBCK1/AR	E/D	c.10154C>T c.807C>G	p.Ala3385Val p.Asp269Glu	not done	no/no	yes	Myalgia, hypostenia
88/C	DMD/X-linked	D	c.4233+2C>T	p.?	not done	no/no	yes	Aspecific neurological symptoms
89/C	ETFDH/AR ACADVL/AR	A	c.1549G>C c.835G>A	p.Asp517His p.Ala279Thr	absence of alterations	no/no	yes	EMG: neurogenic signs
90/C	PGAM2/AR ENO3/AR	B	c.194G>A c.985G>T	p.Arg65His p.Ala329Ser	not done	no/no	yes	Not reported
91/C	ISCU/AR	C	c.338C>T	p.Thr113Met	not done	no/no	yes	Not reported
92/C	GTPBP3/AR	C	c.64C>A	p.Arg22Ser	not done	no/no	yes	Not reported
93/C	GTPBP3/AR	C	c.932C>T	p.Pro311Leu	not done	no/no	yes	Not reported
94/C	CPT2/AR-AD	A	c.1634A>C	p.Glu545Ala	not done	no/no	yes	Not reported
95/C	DYSF/AR ETFA/AR	D/A	c.386G>A c.512C>T	p.Gly129Glu p.Thr171Ile	not done	no/no	yes	Fatigability, hepatic steatosis
96/C	DMD/X-linked LPIN1/AR	D/C	c.2971G>C c.1876A>G	p.Glu991Gln p.Ile626Val	aspecific (minimal caliber variability, some hypertrophic fibers)	no/no	yes	Myalgia (mother: cramps, myalgia, elevated CK; muscle biopsy aspecific pattern)
97/C	ANO5/AR DMD/X-linked	D	c.2141C>G c.8828C>T	p.Thr714Ser p.Thr2943Met	not done	no/yes	yes	Myalgia
98/C	PGM1/AR	B	c.927+6T>C	p.?	not done	no/no	yes	Myalgia
99/C	ACADS/AR PYGL/AR	B	c.879C>T c.1900G>C	p.Tyr293= p.Asp634His	not done	no/no	yes	Myalgia
100/A	RYR1/AR-AD	E	c.9262G>A	p.Val3088Met	not done	no/no	yes	myalgia, cramps
101/A	ETFDH/AR	A	c.1744A>C	p.Asn582His etero	inflammatory necrotizing	no/no	yes	Weakness (leukemia)
102/A	ETFDH/AR	A	c.1852T>C	p.Ter618GlnextTer13	not done (nerve biopsy)	no/no	yes	Cramps; EMG: neurogenic signs (HCV; ctyoglobulins)
103/A	ETFDH/AR	A	c.1798A>C	p.Asn600His	not done	no/no	yes	Not reported
104/A	PNPLA2/AR	A	c.1399C>T	p.Pro467Ser	neurogenic signs	no/no	yes	EMG: neurogenic signs
105/A	PNPLA2/AR	A	c.1399C>T	p.Pro467Ser	suffering muscle, ragged red fibers	no/no	yes	Cramps; EMG: neurogenic signs (Sjogren syndrome)
106/A	PNPLA2/AR	A	c.1299G>A	p.Glu457Lys	not done (nerve biopsy)	no/no	yes	Cramps; EMG: neurogenic signs
107/A	SLC22A5/AR	A	c.1463G>A	p.Arg488His	not done	no/no	yes	Not reported
108/A	PYGM/AR GBE1/AR	B	c.796G>C c.1561A>G	p.Ala266Pro p.Lys521Glu	not done	no/no	yes	Not reported
109/A	GBE1/AR ETFA/AR	B/A	c.79C>G c.176C>T	p.Glu27Gln p.Ile59Thr	not done	no/no	yes	Not reported
110/A	AGL/AR AGL/AR	B	c.1319C>T c.3758G>A	p.Ser440Phe Arg1253His	not done	no/no	yes	Not reported
111/A	HADHA/AR	A	c.1591A>C	p.Lys531Gln	not done	no/no	yes	Not reported
112/A	PHKB/AR	B	c.307C>T	p.Arg103Ter	not done	no/no	yes	Hypostenia
113/A	PHKB/AR PHKB/AR	B	c.400G>A c.2195A>G	p.Asp134Asn p.Asn732Ser	not done	no/no	yes	Not reported
114/A	AGL/AR GAA/AR ALDOA/AR	B	c.885G>C c.2509C>T c.598g>A	p.Lys295Asn p.Arg837Cys p.Ala200Thr	not done	no/no	yes	Not reported
115/A	DMD/X-linked	D	c.266T>C	p.Val89Ala	not done	no/no	yes	Not reported
116/A	FKRP/AR	D	c.4274C>A	p.Arg143Ser	not done	no/no	yes	Not reported
117/A	PHKB/AR GBE1/AR ETFA/AR	B/A	c.1352C>T c.2059A>G c.708C>G	p.Ala451Val p.Ile687Val p.Asp236Glu	not done	no/no	yes	Not reported
118/A	HADHB/AR	A	c.268C>T	p.Arg90Trp	not done	no/no	yes	Myalgia, cramps, anaemia
119/A	PYGB/AR PYGL/AR	B	c.1242C>T c.1145C>T	(p.His414His p.Pro382Leu	not done	no/no	yes	Difficulty walking
120/A	RYR1/AR-AD	E	c.7936A>G	p.Asn2646Asp	not done	no/no	yes	Not reported
121/A	RYR1/AR-AD	E	c.10747G>C c.13207G>A	p.Glu3583Gln p.Ala4403Thr	mild alterations	no/no	yes	Myalgia
122/A	RYR1/AR-AD RYR1/AR-AD	E	c.5360C>T c.7229C>T	p.Pro1787Leu p.Pro2410Leu	myogenic alterations	no/no	yes	Difficulty walking, cramps
123/A	RYR1/AR-AD	E	c.5634_5635insGAG	p.Glu1878_1879insGlu	mild alterations	yes/no	yes	Myalgia
124/A	RYR1/AR-AD	E	c.1739A>G	p.Asn580Ser	not done	no/no	yes	Myalgia
125/A	ETFDH/AR	A	c.1852T>C	p.Ter618GlnextTer13	absence of alterations	no/no	yes	Not reported
126/A	RYR1/AR-AD RYR1/AR-AD	E	c.2551G>A c.8360C>G	p.Val851Met p.Thr2787Ser	absence of alterations	no/no	yes	myalgia, cramps
127/A	RBCK1/AR RBCK1/AR	D	c.71A>C c.782A>G	p.Glu24Ala p.Asn261Ser	PAS+	no/no	yes	Myopathy
128/A	RYR1/AR-AD	E	c.10729C>T	p.Arg3577Trp	not done (nerve biopsy)	no/no	yes	Cramps; EMG: neurogenic signs (scleroderma)
129/A	LPIN1/AR	C	c.461C>T	p.Thr154Ile	absence of alterations	no/no	yes	Weakness
130/A	LPIN1/AR	C	c.2768C>T	p.Ser923Leu	absence of alterations	no/no	yes	Not reported
131/A	PNPLA2/AR	A	c.964C>T	p.Leu322Phe	absence of alterations	no/no	yes	Low blood ceruloplasmin and copper
132/A	PYGM/AR	B	c.502A>C	p.Asn168His	FA increasing	no/no	yes	Weakness
133/A	DMD/X-linked	D	c.842G>C	p.Ser281Thr	ragged red fibers	no/no	yes	EMG: myopathy
134/A	DMD/X-linked ATP5D/AR	D/C	c.5511A>C c.358G>A	p.Arg1837Ser p.Val120Met	absence of alterations	no/no	yes	Not reported
135/A	ETFB/AR	A	c.278dupC	p.Pro94ThrfsTer8	not done	no/no	yes	Muscle pain after exertion
136/A	ENO3/AR GYG1/AR GBE1/AR	B	c.1194dupC c.46G>A c.405C>T	p.Cys399LeufsTer32 p.Ala16Thr p.Leu135=	mild alterations	no/no	yes	Asthenia
137/A	ANO5/AR	D	c.428A>G	p.Tyr143Cy	not done (nerve biopsy)	no/no	yes	EMG: neurogenic signs
138/A	LPIN1/AR	C	c.2233C>T	p.Arg745Cys	not done	no/no	yes	Proximal weakness, myopathy
139/A	DYSF/AR DYSF/AR	D	c.386G>A c.3002A>C	p.Gly129Glu p.Lys1001Thr	carbohydrate accumulation also under the electron microscope	no/no	yes	Myalgia
*From 1/C to 21/A: solved patients; from 22/C to 76/A: patients with doubtful diagnosis; from 77/C to 139/A: negative cases. A: adult subjects: C: children.
**Gene classification according to the groups reported in Table 1: A) fatty acid oxidation/lipid metabolism; B) glycogen metabolism; C) mitochondrial disorders; D) muscular dystrophies/congenital myopathies; E) disturbances in intramuscular calcium release.
RM: rhabdomyolysis; CK: hyperCKemia, AD: autosomal dominant; AR: autosomal recessive; FA: fatti acids; PAS+: positive Periodic acid–Schiff staining; COX: cytochrome c oxidase
