# Supplementary material for: NGS-Based Genetic Analysis in a Cohort of Italian Patients with Suspected Inherited Myopathies and/or HyperCKemia
Source: Genes (Basel). 2023 Jul 2;14(7):1393. doi: 10.3390/genes14071393 (PMC10379733; doi:10.3390/genes14071393)
Supplement: Supplementary file 1 [file genes-14-01393-s001.zip › Supplementary tabS2.xlsx]

## Sheet: Tab. S2 
Supplementary Table S2. Summary of main clinical presentations, muscle and biochemical findings associated with the investigated genes
Mutated gene	Reference group genes*	Inheritance	OMIM Phenotype(s)	CK	RM/ Myoglobinuria	Muscle findings	Muscle symptoms	CNS involvement	Other
ANO5	D	AR	Muscular dystrophy, limb-girdle 12; Miyoshi muscular dystrophy 3	Normal, elevated	Occasional	Dystrophic changes, disruption of the sarcolemmal membrane, fatty infiltration of affected muscles at MRI	Muscle weakness and atrophy, myalgia, hypertrophy of specific muscles	No	/
CPT2	A	AD	CPT II deficiency, myopathic, stress-induced	Elevated	Yes	/	Stiffness, weakness, cramps, exercise-induced myalgia	No	/
CPT2	A	AR	CPT II deficiency	Elevated	Yes	Seldom lipid accumulation	Exercise-induced myalgia, weakness	Lethargy, seizures	Hepatomegaly, cardiomyopathy, hypoglycemia, renal failure
ETFDH	A	AR	Glutaric acidemia IIC	Elevated	Occasional	Lipid accumulation	Weakness, hypotonia	No	GI, liver and kidney involvement
HADHB	A	AR	Mitochondrial trifunctional protein deficiency 2	Elevated	Yes	Lipid accumulation, mild variation in fibre size	Weakness, myalgia, hypotonia	Delayed psychomotor development	Hypoglycaemia, sudden infant death, cardiomyopathy
LPIN1	C	AR	Myoglobinuria, acute recurrent	Elevated	Yes	Central cores, cores and rods, central nuclei, fiber type disproportion, and multi-minicores	Weakness, myalgia	No	Renal failure
PYGM	B	AR	McArdle disease	Elevated	Yes	PAS +, fibers with central nuclei	weakness, muscle pain and cramps following exercise, fatigue	No	/
RBCK1	D	AR	Polyglucosan body myopathy 1 with or without immunodeficiency	Elevated	Occasional	Polyglucosan accumulation	Proximal muscle weakness, myalgia	No	Dilated cardiomyopathy, hepatomegaly, recurrent infections
RYR1	E	AD	Congenital myopathy 1A with susceptibility to malignant hyperthermia; King-Denborough syndrome	Mild increase	Yes	Atrophy, Type 1 muscle fiber predominance, central 'core' regions of sarcomeric disorganization and lack of oxidative activity	Weakness, hypotonia	Delayed motor development, difficulty walking	Joint contractures
RYR1	E	AR	Congenital myopathy 1B	Normal, mild increase	Yes	Type 1 fiber atrophy and predominance, myopathic nonspecific changes, 'minicore' regions of sarcomeric disorganization and lack of oxidative activity	Weakness, hypotonia, PEO	Delayed motor development	Respiratory insufficiency, feeding difficulties
CK: hyperCKemia; RM: rhabdomyolysis; CNS: central nervous system. AD: autosomal dominant; AR: autosomal recessive; MRI: muscle magnetic resonance imaging; PAS+: positive Periodic acid–Schiff staining; PEO: progressive external ophthalmoplegia.
