# Supplementary material for: NGS-Based Genetic Analysis in a Cohort of Italian Patients with Suspected Inherited Myopathies and/or HyperCKemia
Source: Genes (Basel). 2023 Jul 2;14(7):1393. doi: 10.3390/genes14071393 (PMC10379733; doi:10.3390/genes14071393)
Supplement: Supplementary file 1 [file genes-14-01393-s001.zip › Supplementary tabS3.xlsx]

## Sheet: Foglio1
Supplementary Table S3. Subdivision of the three groups of patients (solved, uncertain, negative) based on muscle biopsy, biochemical and clinical findings.
	Whole cohort		MsB +	RM/Myog	CK	Myalgia/Cramps
Solved	21		11	9	20	17
Uncertain	55		20	8	46	34
Unsolved	63		18	3	63	31
Total	139		49	20	129	82
	Whole cohort		MsB +	RM/Myog	CK	Myalgia/Cramps
Solved	0.151079		0.22449	0.45	0.155039	0.207317
Uncertain	0.395683		0.408163	0.4	0.356589	0.414634
Unsolved	0.453237		0.367347	0.15	0.488372	0.378049
MsB+: positive findings at muscle biopsy examination; RM: rhabdomyolysis; Myog: myoglobinuria; CK: hyperCKemia
